# Supplementary material for: Auditory Stimulation Rescues Cognitive Deficit in Fmr1-KO Mice
Source: Brain Sci. 2026 Mar 30;16(4):380. doi: 10.3390/brainsci16040380 (PMC13114061; doi:10.3390/brainsci16040380)
Supplement: Supplementary file 1 [file brainsci-16-00380-s001.zip]

Archive with 3 entries (3 files):
- norsound.csv
- Python code audio analysis.txt
- social interaction.csv
