# Supplementary material for: Auditory Stimulation Rescues Cognitive Deficit in Fmr1-KO Mice
Source: Brain Sci. 2026 Mar 30;16(4):380. doi: 10.3390/brainsci16040380 (PMC13114061; doi:10.3390/brainsci16040380)
Supplement: Supplementary file 1 [file brainsci-16-00380-s001.zip › norsound.csv]

Groupe	Similar Objects	New Object/Familiar Object	sex
Control	0.023421993	0.130396669	M
Control	-0.032107957	0.188503804	M
Control	0.025059351	0.247943596	M
Control	0.066666667	0.210217755	M
Control	-0.000881279	-0.076357216	F
Control	0.058580289	0.178291611	M
Control	-0.176291536	0.210378167	F
Control	-0.122976777	0.242346939	F
Fmr1-ko	0.101280559	-0.130205588	F
Fmr1-ko	-0.026894866	-0.049568434	M
Fmr1-ko	0.002294748	-0.119600757	F
Fmr1-ko	-0.03192259	-0.076330629	F
Fmr1-ko	0.007352305	-0.109503136	M
Fmr1-ko	-0.001281006	-0.106618143	F
Fmr1-ko	-0.018726257	-0.083032491	F
Fmr1-ko	-0.020028209	-0.337834579	F
Fmr1-ko-Stage1	0.052982811	0.193083573	M
Fmr1-ko-Stage1	0.016920268	-0.073341094	F
Fmr1-ko-Stage1	-0.0349242	0.235546039	F
Fmr1-ko-Stage1	0.045078424	0.178386664	M
Fmr1-ko-Stage1	-0.067703109	0.171428571	M
Fmr1-ko-Stage1	-0.054984584	-0.012154696	F
Fmr1-ko-Stage1	-0.057239057	-0.158648111	M
Fmr1-ko-Stage1	-0.060078608	0.211538462	M
Fmr1-ko-Stage1	0.032359551	0.139820501	M
Fmr1-ko-Stage1	0.138286527	0.156478641	M
Fmr1-ko-Stage1	0.014146037	0.098937285	F
Fmr1-ko-Stage1	0.017096336	0.094592536	F
Fmr1-ko-Stage1	0.148148148	-0.030534351	F
Fmr1-ko-Stage1	0.031145717	0.127772571	M
Fmr1-ko-Stage2	0.0295803	0.129845247	M
Fmr1-ko-Stage2	-0.018832643	0.118973905	M
Fmr1-ko-Stage2	-0.034588307	0.302768788	M
Fmr1-ko-Stage2	0.015891841	0.206064009	F
Fmr1-ko-Stage2	0.02246894	0.471309854	F
Fmr1-ko-Stage2	0.031469826	0.556420233	F
Fmr1-ko-Stage2	0.092471511	-0.003232759	M
Fmr1-ko-Stage2	-0.057499388	-0.00862069	M
Fmr1-ko-Stage2	0.004094365	-0.01363398	M
Fmr1-ko-Stage2	0.018554688	-0.039655996	M
Fmr1-ko-Stage2	-0.0083775	0.053571429	F
Fmr1-ko-Stage2	0.019127316	0.003810976	F
Fmr1-ko-Stage2	0.022853613	0.077983315	F
Fmr1-ko-Stage3	-0.039685216	0.089248518	F
Fmr1-ko-Stage3	-0.032163743	-0.136697697	M
Fmr1-ko-Stage3	0.023079424	-0.004484305	M
Fmr1-ko-Stage3	0.160057061	0.115671642	F
Fmr1-ko-Stage3	-0.054642166	-0.514012303	M
Fmr1-ko-Stage3	-0.038691049	-0.040375587	M
Fmr1-ko-Stage3	0.05715317	-0.005464481	M
Fmr1-ko-Stage3	0.085265068	-0.10813775	M
