# Supplementary material for: Auditory Stimulation Rescues Cognitive Deficit in Fmr1-KO Mice
Source: Brain Sci. 2026 Mar 30;16(4):380. doi: 10.3390/brainsci16040380 (PMC13114061; doi:10.3390/brainsci16040380)
Supplement: Supplementary file 1 [file brainsci-16-00380-s001.zip › social interaction.csv]

Groupe	Object/Animal	New/ Familiar Animal	Sex
Control	0.569864961	0.372228338	M
Control	0.265233466	0.457238159	M
Control	0.620454545	0.283405692	M
Control	0.439121191	0.487122593	M
Control	0.356753135	0.269070446	M
Control	0.337703918	0.262457131	M
Control	0.292653309	0.176219599	F
Control	0.389436844	0.548536759	F
Control	0.393091157	0.518612152	F
Control	0.40155619	0.248575712	F
Fmr1-ko	0.030013753	-0.081614099	M
Fmr1-ko	0.212553167	-0.024830262	M
Fmr1-ko	0.178248676	0.19678828	F
Fmr1-ko	0.351765893	0.1725645	F
Fmr1-ko	0.411461772	-0.358735234	F
Fmr1-ko	0.541289827	-0.35485271	F
Fmr1-ko	0.018353547	-0.054452131	M
Fmr1-ko	0.272558633	-0.083722837	M
Fmr1-ko	0.216810522	0.047511737	M
Fmr1-ko	0.183844011	0.310599078	M
Fmr1-ko	0.280759543	0.366270712	M
Fmr1-ko-Stage1	0.206674318	0.030414183	M
Fmr1-ko-Stage1	0.733091916	0.119673	M
Fmr1-ko-Stage1	0.497722932	0.168885288	M
Fmr1-ko-Stage1	0.547100212	0.385741393	F
Fmr1-ko-Stage1	0.607163394	0.301608945	F
Fmr1-ko-Stage1	0.453385168	-0.057558409	F
Fmr1-ko-Stage1	0.616647792	0.108264165	M
Fmr1-ko-Stage2	0.462530218	0.4247963	M
Fmr1-ko-Stage2	0.563693971	0.258788481	M
Fmr1-ko-Stage2	0.47093669	0.446808511	M
Fmr1-ko-Stage2	0.383343806	0.482710927	F
Fmr1-ko-Stage2	0.427350062	0.391898487	F
Fmr1-ko-Stage2	0.459866865	0.314726405	F
Fmr1-ko-Stage2	0.124080351	0.024810656	M
Fmr1-ko-Stage2	0.183784558	0.393369619	M
Fmr1-ko-Stage2	0.261047735	0.415666095	M
Fmr1-ko-Stage2	0.159528409	0.223385345	M
Fmr1-ko-Stage2	0.563450334	0.060653188	F
Fmr1-ko-Stage2	0.693435714	0.120334521	F
Fmr1-ko-Stage2	0.40035452	0.384949076	F
Fmr1-ko-Stage2	0.312229771	0.366287095	F
Fmr1-ko-Stage3	0.415901456	0.282058263	M
Fmr1-ko-Stage3	0.415185218	0.358649789	M
Fmr1-ko-Stage3	0.500800301	0.207256461	F
Fmr1-ko-Stage3	0.411149826	0.505215868	F
Fmr1-ko-Stage3	0.412853687	0.350497273	F
Fmr1-ko-Stage3	0.602740843	0.386138614	F
Fmr1-ko-Stage3	0.137713622	0.445402299	M
Fmr1-ko-Stage3	0.44749314	0.185230208	F
Fmr1-ko-Stage3	0.30378862	0.372900851	M
Fmr1-ko-Stage3	0.624592062	0.238445808	F
